# Supplementary material for: Gene Expression Profiling of Different Huh7 Variants Reveals Novel Hepatitis C Virus Host Factors
Source: Viruses. 2019 Dec 28;12(1):36. doi: 10.3390/v12010036 (PMC7019296; doi:10.3390/v12010036)
Supplement: Supplementary file 1 [file viruses-12-00036-s001.zip]

Archive with 2 entries (2 files):
- Excel File S1.xlsx
- Figure S1-10 and Table S1.pdf
