# Supplementary material for: Gene Expression Profiling of Different Huh7 Variants Reveals Novel Hepatitis C Virus Host Factors
Source: Viruses. 2019 Dec 28;12(1):36. doi: 10.3390/v12010036 (PMC7019296; doi:10.3390/v12010036)
Supplement: Supplementary file 1 [file viruses-12-00036-s001.zip › Excel File S1.xlsx]

## Sheet: Hit-lists
Log(N) pattern of virus replication in different cell lines, which was correlated with gene expression for finding of hit genes
log(N)		Huh7 p13	Huh7 p28	Huh7-Lunet NP	Huh7 p163	Huh7 p154	Huh7/5-2 p44	Huh7-Lunet I	Huh7-Lunet II
		0	0	2.344	4.129	4.521	5.693	7.563	9.745
	2^	1	1	5.07708	17.4966	22.9592	51.7325	189.099	858.099
List of top genes sorted according to Pearson-correlation of sparse patterns
Gene ID	Symbol	Huh7 p13	Huh7 p28	Huh7 Lunet NP	Huh7 p163	Huh7 p154	Huh7/5-2 p44	Huh7-Lunet I	Huh7-Lunet II	Huh7 p13	Huh7 p28	Huh7 Lunet NP	Huh7 p163	Huh7 p154	Huh7/5-2 p44	Huh7-Lunet I	Huh7-Lunet II	log2(max/min)	Pearson. ori	Criterion
2295	FOXF2	4.27	4.43	4.66	4.65	4.77		5.16	5.46	19.2929	21.5557	25.2813	25.1067	27.2843		35.7532	44.0173	1.19	0.965458	P-sparse, log2(max/min)>1
8431	NR0B2	7.25	7.46		8.16	7.76	8.36	8.91	9.26	152.219	176.069		286.026	216.767	328.557	481.036	613.109	2.01	0.935667	P-sparse, log2(max/min)>1
1428	CRYM	6.03	6.06	6.95	6.72	6.91	6.95	7.03	7.47	65.3448	66.7178	123.64	105.42	120.259	123.64	130.69	177.294	1.44	0.926055	P-sparse, log2(max/min)>1
1555	CYP2B6	5.98	6.12	7.46			7.51	7.52	8.24	63.1189	69.551	176.069			182.278	183.546	302.334	2.26	0.920604	P-sparse, log2(max/min)>1
53342	IL17D	5.52	5.11	6.16		5.84		6.54	7.33	45.8866	34.5353	71.5064		57.2816		93.0542	160.898	2.22	0.90469	P-sparse, log2(max/min)>1
89795	NAV3	5.4	5.45	6.42	5.78			7.39	7.16	42.2243	43.7133	85.6274	54.9482			167.73	143.013	1.99	0.888458	P-sparse, log2(max/min)>1
1	A1BG	6.14	5.56	8.59	6.8	7.83		9.3	10.32	70.5219	47.1766	385.343	111.43	227.544		630.346	1278.29	4.76	0.874016	P-sparse, log2(max/min)>1
23645	PPP1R15A	6.74	6.58	7.37	7.07	7.06	7.15	7.43	7.88	106.891	95.6704	165.421	134.364	133.436	142.025	172.446	235.568	1.3	0.86626	P-sparse, log2(max/min)>1
613	BCR	8.4	7.78	8.6	8.47	8.43	8.72	9.05	8.94	337.794	219.793	388.023	354.588	344.892	421.679	530.056	491.143	1.27	0.858698	P-sparse, log2(max/min)>1
4133	MAP2	3.68	3.97		4.42		4.7	4.57	4.51	12.8171	15.6707		21.4068		25.9921	23.7524	22.7848	1.02	0.836848	P-sparse, log2(max/min)>1
7351	UCP2	8.95	8.48	9.47	9.26	9.19	9.38	10.09	9.69	494.559	357.054	709.176	613.109	584.071	666.287	1089.92	826.001	1.61	0.793599	P-sparse, log2(max/min)>1
List of top genes sorted according to Spearman-correlation of sparse patterns
Gene ID	Symbol	Huh7 p13	Huh7 p28	Huh7 Lunet NP	Huh7 p163	Huh7 p154	Huh7/5-2 p44	Huh7-Lunet I	Huh7-Lunet II	Huh7 p13	Huh7 p28	Huh7 Lunet NP	Huh7 p163	Huh7 p154	Huh7/5-2 p44	Huh7-Lunet I	Huh7-Lunet II	log2(max/min)	Spearman. ori	Criterion
1555	CYP2B6	5.98	6.12	7.46			7.51	7.52	8.24	63.1189	69.551	176.069			182.278	183.546	302.334	2.26	0.981981	S-sparse, log2(max/min)>1
2295	FOXF2	4.27	4.43	4.66	4.65	4.77		5.16	5.46	19.2929	21.5557	25.2813	25.1067	27.2843		35.7532	44.0173	1.19	0.948683	S-sparse, log2(max/min)>1
8431	NR0B2	7.25	7.46		8.16	7.76	8.36	8.91	9.26	152.219	176.069		286.026	216.767	328.557	481.036	613.109	2.01	0.948683	S-sparse, log2(max/min)>1
53342	IL17D	5.52	5.11	6.16		5.84		6.54	7.33	45.8866	34.5353	71.5064		57.2816		93.0542	160.898	2.22	0.916515	S-sparse, log2(max/min)>1
1	A1BG	6.14	5.56	8.59	6.8	7.83		9.3	10.32	70.5219	47.1766	385.343	111.43	227.544		630.346	1278.29	4.76	0.869626	S-sparse, log2(max/min)>1
3037	HAS2	3.6	3.52		3.7	3.76	4.72	3.87	3.95	12.1257	11.4716		12.996	13.5479	26.3549	14.6213	15.455	1.2	0.869626	S-sparse, log2(max/min)>1
613	BCR	8.4	7.78	8.6	8.47	8.43	8.72	9.05	8.94	337.794	219.793	388.023	354.588	344.892	421.679	530.056	491.143	1.27	0.863027	S-sparse, log2(max/min)>1
1428	CRYM	6.03	6.06	6.95	6.72	6.91	6.95	7.03	7.47	65.3448	66.7178	123.64	105.42	120.259	123.64	130.69	177.294	1.44	0.853837	S-sparse, log2(max/min)>1
89795	NAV3	5.4	5.45	6.42	5.78			7.39	7.16	42.2243	43.7133	85.6274	54.9482			167.73	143.013	1.99	0.85105	S-sparse, log2(max/min)>1
23645	PPP1R15A	6.74	6.58	7.37	7.07	7.06	7.15	7.43	7.88	106.891	95.6704	165.421	134.364	133.436	142.025	172.446	235.568	1.3	0.811503	S-sparse, log2(max/min)>1
7351	UCP2	8.95	8.48	9.47	9.26	9.19	9.38	10.09	9.69	494.559	357.054	709.176	613.109	584.071	666.287	1089.92	826.001	1.61	0.785741	S-sparse, log2(max/min)>1
List of top genes sorted according to Peason-correlation of all 8 values (all P/M with exception of LUNET A's)														0.678072
Gene ID	Symbol	Huh7 p13	Huh7 p28	Huh7 Lunet NP	Huh7 p163	Huh7 p154	Huh7/5-2 p44	Huh7-Lunet I	Huh7-Lunet II	Huh7 p13	Huh7 p28	Huh7 Lunet NP	Huh7 p163	Huh7 p154	Huh7/5-2 p44	Huh7-Lunet I	Huh7-Lunet II	log2(max/min)	Pearson. ori	Criterion
8431	NR0B2	7.25	7.46	7.94	8.16	7.76	8.36	8.91	9.26	152.219	176.069	245.572	286.026	216.767	328.557	481.036	613.109	2.01	0.93669	P-all, log2(max/min)>0,65
1428	CRYM	6.03	6.06	6.95	6.72	6.91	6.95	7.03	7.47	65.3448	66.7178	123.64	105.42	120.259	123.64	130.69	177.294	1.44	0.926055	P-all, log2(max/min)>0,65
57553	MICAL3	6.39	6.27	6.76	6.86	6.71	6.89	6.99	6.98	83.8652	77.1717	108.383	116.162	104.691	118.603	127.116	126.238	0.72	0.913762	P-all, log2(max/min)>0,65
51177	PLEKHO1	6.82	6.68	6.99	7.05	7.33	7.5	7.49	7.46	112.986	102.537	127.116	132.514	160.898	181.019	179.769	176.069	0.82	0.909905	P-all, log2(max/min)>0,65
5151	PDE8A	8.79	8.79	8.96	8.98	8.86	9.21	9.15	9.46	442.643	442.643	497.999	504.951	464.65	592.224	568.1	704.277	0.67	0.903174	P-all, log2(max/min)>0,65
400655	LOC400655	4.29	3.95	4.43	4.4	4.4	4.67	4.92	5.52	19.5622	15.455	21.5557	21.1121	21.1121	25.4572	30.2738	45.8866	1.57	0.8874	P-all, log2(max/min)>0,65
57585	CRAMP1	6.84	6.8	6.95	6.97	7	7.07	7.13	7.58	114.563	111.43	123.64	125.366	128	134.364	140.07	191.341	0.78	0.879278	P-all, log2(max/min)>0,65
23645	PPP1R15A	6.74	6.58	7.37	7.07	7.06	7.15	7.43	7.88	106.891	95.6704	165.421	134.364	133.436	142.025	172.446	235.568	1.3	0.86626	P-all, log2(max/min)>0,65
613	BCR	8.4	7.78	8.6	8.47	8.43	8.72	9.05	8.94	337.794	219.793	388.023	354.588	344.892	421.679	530.056	491.143	1.27	0.858698	P-all, log2(max/min)>0,65
4212	MEIS2	9.6	9.75	9.96	9.84	9.84	10.2	10.02	10.27	776.047	861.078	995.999	916.506	916.506	1176.27	1038.29	1234.75	0.67	0.853223	P-all, log2(max/min)>0,65
10073	SNUPN	8.74	8.6	9.04	8.82	8.79	8.89	9.33	9.41	427.565	388.023	526.394	451.944	442.643	474.413	643.591	680.287	0.81	0.847345	P-all, log2(max/min)>0,65
8736	MYOM1	5.89	5.81	6.31	6	6.05	6.14	6.36	6.81	59.3016	56.1028	79.3413	64	66.257	70.5219	82.1393	112.206	1	0.828787	P-all, log2(max/min)>0,65
4133	MAP2	3.68	3.97	4.04	4.42	4.12	4.7	4.57	4.51	12.8171	15.6707	16.4498	21.4068	17.3878	25.9921	23.7524	22.7848	1.02	0.823041	P-all, log2(max/min)>0,65
80764	THAP7	8.62	8.2	8.67	8.74	8.74	8.8	8.96	8.84	393.44	294.067	407.315	427.565	427.565	445.722	497.999	458.253	0.76	0.817413	P-all, log2(max/min)>0,65
5091	PC	10.07	9.94	10.16	10.34	10.39	10.73	10.45	10.54	1074.91	982.286	1144.1	1296.13	1341.84	1698.45	1398.83	1488.87	0.79	0.808869	P-all, log2(max/min)>0,65
7351	UCP2	8.95	8.48	9.47	9.26	9.19	9.38	10.09	9.69	494.559	357.054	709.176	613.109	584.071	666.287	1089.92	826.001	1.61	0.793599	P-all, log2(max/min)>0,65
51192	CKLF	6.28	6.28	6.86	6.45	6.31	6.54	6.96	7.09	77.7085	77.7085	116.162	87.4266	79.3413	93.0542	124.5	136.239	0.81	0.756678	P-all, log2(max/min)>0,65
9814	SFI1	6.53	6.57	6.81	6.61	6.77	7.31	6.96	7.1	92.4115	95.0095	112.206	97.6806	109.137	158.683	124.5	137.187	0.78	0.723589	P-all, log2(max/min)>0,65
79081	C11orf48	9.31	9.16	9.37	9.42	9.39	9.45	9.84	9.49	634.73	572.051	661.685	685.019	670.921	699.413	916.506	719.076	0.68	0.707723	P-all, log2(max/min)>0,65
List of top genes sorted according to Spearman-correlation of all 8 values (all P/M with exception of LUNET A's)
Gene ID	Symbol	Huh7 p13	Huh7 p28	Huh7 Lunet NP	Huh7 p163	Huh7 p154	Huh7/5-2 p44	Huh7-Lunet I	Huh7-Lunet II	Huh7 p13	Huh7 p28	Huh7 Lunet NP	Huh7 p163	Huh7 p154	Huh7/5-2 p44	Huh7-Lunet I	Huh7-Lunet II	log2(max/min)	Spearman. ori	Criterion
57585	CRAMP1	6.84	6.8	6.95	6.97	7	7.07	7.13	7.58	114.563	111.43	123.64	125.366	128	134.364	140.07	191.341	0.78	0.991837	S-all, log2(max/min)>0,65
51177	PLEKHO1	6.82	6.68	6.99	7.05	7.33	7.5	7.49	7.46	112.986	102.537	127.116	132.514	160.898	181.019	179.769	176.069	0.82	0.969954	S-all, log2(max/min)>0,65
5091	PC	10.07	9.94	10.16	10.34	10.39	10.73	10.45	10.54	1074.91	982.286	1144.1	1296.13	1341.84	1698.45	1398.83	1488.87	0.79	0.969954	S-all, log2(max/min)>0,65
80764	THAP7	8.62	8.2	8.67	8.74	8.74	8.8	8.96	8.84	393.44	294.067	407.315	427.565	427.565	445.722	497.999	458.253	0.76	0.95139	S-all, log2(max/min)>0,65
400655	LOC400655	4.29	3.95	4.43	4.4	4.4	4.67	4.92	5.52	19.5622	15.455	21.5557	21.1121	21.1121	25.4572	30.2738	45.8866	1.57	0.922079	S-all, log2(max/min)>0,65
4133	MAP2	3.68	3.97	4.04	4.42	4.12	4.7	4.57	4.51	12.8171	15.6707	16.4498	21.4068	17.3878	25.9921	23.7524	22.7848	1.02	0.920634	S-all, log2(max/min)>0,65
79081	C11orf48	9.31	9.16	9.37	9.42	9.39	9.45	9.84	9.49	634.73	572.051	661.685	685.019	670.921	699.413	916.506	719.076	0.68	0.916515	S-all, log2(max/min)>0,65
8431	NR0B2	7.25	7.46	7.94	8.16	7.76	8.36	8.91	9.26	152.219	176.069	245.572	286.026	216.767	328.557	481.036	613.109	2.01	0.896536	S-all, log2(max/min)>0,65
4212	MEIS2	9.6	9.75	9.96	9.84	9.84	10.2	10.02	10.27	776.047	861.078	995.999	916.506	916.506	1176.27	1038.29	1234.75	0.67	0.895639	S-all, log2(max/min)>0,65
57553	MICAL3	6.39	6.27	6.76	6.86	6.71	6.89	6.99	6.98	83.8652	77.1717	108.383	116.162	104.691	118.603	127.116	126.238	0.72	0.888789	S-all, log2(max/min)>0,65
5151	PDE8A	8.79	8.79	8.96	8.98	8.86	9.21	9.15	9.46	442.643	442.643	497.999	504.951	464.65	592.224	568.1	704.277	0.67	0.888502	S-all, log2(max/min)>0,65
613	BCR	8.4	7.78	8.6	8.47	8.43	8.72	9.05	8.94	337.794	219.793	388.023	354.588	344.892	421.679	530.056	491.143	1.27	0.863027	S-all, log2(max/min)>0,65
1428	CRYM	6.03	6.06	6.95	6.72	6.91	6.95	7.03	7.47	65.3448	66.7178	123.64	105.42	120.259	123.64	130.69	177.294	1.44	0.853837	S-all, log2(max/min)>0,65
8736	MYOM1	5.89	5.81	6.31	6	6.05	6.14	6.36	6.81	59.3016	56.1028	79.3413	64	66.257	70.5219	82.1393	112.206	1	0.837265	S-all, log2(max/min)>0,65
9814	SFI1	6.53	6.57	6.81	6.61	6.77	7.31	6.96	7.1	92.4115	95.0095	112.206	97.6806	109.137	158.683	124.5	137.187	0.78	0.821995	S-all, log2(max/min)>0,65
23645	PPP1R15A	6.74	6.58	7.37	7.07	7.06	7.15	7.43	7.88	106.891	95.6704	165.421	134.364	133.436	142.025	172.446	235.568	1.3	0.811503	S-all, log2(max/min)>0,65
10073	SNUPN	8.74	8.6	9.04	8.82	8.79	8.89	9.33	9.41	427.565	388.023	526.394	451.944	442.643	474.413	643.591	680.287	0.81	0.811503	S-all, log2(max/min)>0,65
51192	CKLF	6.28	6.28	6.86	6.45	6.31	6.54	6.96	7.09	77.7085	77.7085	116.162	87.4266	79.3413	93.0542	124.5	136.239	0.81	0.804878	S-all, log2(max/min)>0,65
23423	TMED3	9.52	9.38	9.72	9.72	9.6	10.11	9.81	9.83	734.185	666.287	843.357	843.357	776.047	1105.13	897.644	910.175	0.73	0.796588	S-all, log2(max/min)>0,65
List of top genes sorted according to max/min
Gene ID	Symbol	Huh7 p13	Huh7 p28	Huh7 Lunet NP	Huh7 p163	Huh7 p154	Huh7/5-2 p44	Huh7-Lunet I	Huh7-Lunet II	Huh7 p13	Huh7 p28	Huh7 Lunet NP	Huh7 p163	Huh7 p154	Huh7/5-2 p44	Huh7-Lunet I	Huh7-Lunet II	log2(max/min)	Pearson. ori	Criterion
1	A1BG	6.14	5.56	8.59	6.8	7.83	6.05	9.3	10.32	70.5219	47.1766	385.343	111.43	227.544	66.257	630.346	1278.29	4.76	0.782939	log2(max/min)>2, P-significant
57537	SORCS2	6.6	5.29	8.42	6.6	6.57	6.96	8.28	9.32	97.0059	39.1245	342.509	97.0059	95.0095	124.5	310.834	639.145	4.03	0.718231	log2(max/min)>2, P-significant
7060	THBS4	9.55	9.8	10.77	10.21	10.72	10.41	12	12.86	749.612	891.444	1746.2	1184.45	1686.71	1360.57	4096	7434.4	3.31	0.840188	log2(max/min)>2, P-significant
347733	TUBB2B	7.25	7.37	10.13	9.71	9.48	9.75	9.69	10.21	152.219	165.421	1120.56	837.532	714.109	861.078	826.001	1184.45	2.96	0.759921	log2(max/min)>2, P-significant
56892	C8orf4	7.53	7.64	9.25	8.25	8.14	7.48	9.46	10.23	184.823	199.466	608.874	304.437	282.088	178.527	704.277	1200.98	2.7	0.740581	log2(max/min)>2, P-significant
6783	SULT1E1	3.92	4.34	5.37	3.66	3.88	3.84	6.12	6.46	15.1369	20.2521	41.3553	12.6407	14.723	14.3204	69.551	88.0347	2.54	0.720039	log2(max/min)>2, P-significant
57473	ZNF512B	5.41	5.02	6.41	5.75	6.48	6.04	7.12	7.51	42.5179	32.4467	85.0359	53.8174	89.2636	65.7993	139.102	182.278	2.49	0.887762	log2(max/min)>2, P-significant
1555	CYP2B6	5.98	6.12	7.46	6.51	5.97	7.51	7.52	8.24	63.1189	69.551	176.069	91.1392	62.6829	182.278	183.546	302.334	2.26	0.799922	log2(max/min)>2, P-significant
53342	IL17D	5.52	5.11	6.16	5.47	5.84	5.47	6.54	7.33	45.8866	34.5353	71.5064	44.3235	57.2816	44.3235	93.0542	160.898	2.22	0.786404	log2(max/min)>2, P-significant
115701	ALPK2	5.05	4.62	5.58	5.66	6.28	5.27	5.97	6.83	33.1285	24.59	47.8352	50.5626	77.7085	38.5859	62.6829	113.772	2.21	0.81975	log2(max/min)>2, P-significant
339983	NAT8L	6.52	6.39	8.13	8.33	8.29	8.2	8.22	8.46	91.7731	83.8652	280.139	321.795	312.996	294.067	298.172	352.139	2.07	0.834557	log2(max/min)>2, P-significant
8431	NR0B2	7.25	7.46	7.94	8.16	7.76	8.36	8.91	9.26	152.219	176.069	245.572	286.026	216.767	328.557	481.036	613.109	2.01	0.93669	log2(max/min)>2, P-significant

## Sheet: Overview
ID	Symbol	log2(max(min)	Correlation	Criterion
1	A1BG	4.76	0.874016	P-sparse, log2(max/min)>1
1	A1BG	4.76	0.869626	S-sparse, log2(max/min)>1
1	A1BG	4.76	0.782939	log2(max/min)>2, P-significant
115701	ALPK2	2.21	0.81975	log2(max/min)>2, P-significant
613	BCR	1.27	0.858698	P-sparse, log2(max/min)>1
613	BCR	1.27	0.863027	S-sparse, log2(max/min)>1
613	BCR	1.27	0.858698	P-all, log2(max/min)>0,65
613	BCR	1.27	0.863027	S-all, log2(max/min)>0,65
79081	C11orf48	0.68	0.707723	P-all, log2(max/min)>0,65
79081	C11orf48	0.68	0.916515	S-all, log2(max/min)>0,65
56892	C8orf4	2.7	0.740581	log2(max/min)>2, P-significant
51192	CKLF	0.81	0.756678	P-all, log2(max/min)>0,65
51192	CKLF	0.81	0.804878	S-all, log2(max/min)>0,65
57585	CRAMP1	0.78	0.879278	P-all, log2(max/min)>0,65
57585	CRAMP1	0.78	0.991837	S-all, log2(max/min)>0,65
1428	CRYM	1.44	0.926055	P-sparse, log2(max/min)>1
1428	CRYM	1.44	0.853837	S-sparse, log2(max/min)>1
1428	CRYM	1.44	0.926055	P-all, log2(max/min)>0,65
1428	CRYM	1.44	0.853837	S-all, log2(max/min)>0,65
1555	CYP2B6	2.26	0.920604	P-sparse, log2(max/min)>1
1555	CYP2B6	2.26	0.981981	S-sparse, log2(max/min)>1
1555	CYP2B6	2.26	0.799922	log2(max/min)>2, P-significant
2295	FOXF2	1.19	0.965458	P-sparse, log2(max/min)>1
2295	FOXF2	1.19	0.948683	S-sparse, log2(max/min)>1
3037	HAS2	1.2	0.869626	S-sparse, log2(max/min)>1
53342	IL17D	2.22	0.90469	P-sparse, log2(max/min)>1
53342	IL17D	2.22	0.916515	S-sparse, log2(max/min)>1
53342	IL17D	2.22	0.786404	log2(max/min)>2, P-significant
400655	LOC400655	1.57	0.8874	P-all, log2(max/min)>0,65
400655	LOC400655	1.57	0.922079	S-all, log2(max/min)>0,65
4133	MAP2	1.02	0.836848	P-sparse, log2(max/min)>1
4133	MAP2	1.02	0.823041	P-all, log2(max/min)>0,65
4133	MAP2	1.02	0.920634	S-all, log2(max/min)>0,65
4212	MEIS2	0.67	0.853223	P-all, log2(max/min)>0,65
4212	MEIS2	0.67	0.895639	S-all, log2(max/min)>0,65
57553	MICAL3	0.72	0.913762	P-all, log2(max/min)>0,65
57553	MICAL3	0.72	0.888789	S-all, log2(max/min)>0,65
8736	MYOM1	1	0.828787	P-all, log2(max/min)>0,65
8736	MYOM1	1	0.837265	S-all, log2(max/min)>0,65
339983	NAT8L	2.07	0.834557	log2(max/min)>2, P-significant
89795	NAV3	1.99	0.888458	P-sparse, log2(max/min)>1
89795	NAV3	1.99	0.85105	S-sparse, log2(max/min)>1
8431	NR0B2	2.01	0.935667	P-sparse, log2(max/min)>1
8431	NR0B2	2.01	0.948683	S-sparse, log2(max/min)>1
8431	NR0B2	2.01	0.93669	P-all, log2(max/min)>0,65
8431	NR0B2	2.01	0.896536	S-all, log2(max/min)>0,65
8431	NR0B2	2.01	0.93669	log2(max/min)>2, P-significant
5091	PC	0.79	0.808869	P-all, log2(max/min)>0,65
5091	PC	0.79	0.969954	S-all, log2(max/min)>0,65
5151	PDE8A	0.67	0.903174	P-all, log2(max/min)>0,65
5151	PDE8A	0.67	0.888502	S-all, log2(max/min)>0,65
51177	PLEKHO1	0.82	0.909905	P-all, log2(max/min)>0,65
51177	PLEKHO1	0.82	0.969954	S-all, log2(max/min)>0,65
23645	PPP1R15A	1.3	0.86626	P-sparse, log2(max/min)>1
23645	PPP1R15A	1.3	0.811503	S-sparse, log2(max/min)>1
23645	PPP1R15A	1.3	0.86626	P-all, log2(max/min)>0,65
23645	PPP1R15A	1.3	0.811503	S-all, log2(max/min)>0,65
9814	SFI1	0.78	0.723589	P-all, log2(max/min)>0,65
9814	SFI1	0.78	0.821995	S-all, log2(max/min)>0,65
10073	SNUPN	0.81	0.847345	P-all, log2(max/min)>0,65
10073	SNUPN	0.81	0.811503	S-all, log2(max/min)>0,65
57537	SORCS2	4.03	0.718231	log2(max/min)>2, P-significant
6783	SULT1E1	2.54	0.720039	log2(max/min)>2, P-significant
80764	THAP7	0.76	0.817413	P-all, log2(max/min)>0,65
80764	THAP7	0.76	0.95139	S-all, log2(max/min)>0,65
7060	THBS4	3.31	0.840188	log2(max/min)>2, P-significant
23423	TMED3	0.73	0.796588	S-all, log2(max/min)>0,65
347733	TUBB2B	2.96	0.759921	log2(max/min)>2, P-significant
7351	UCP2	1.61	0.793599	P-sparse, log2(max/min)>1
7351	UCP2	1.61	0.785741	S-sparse, log2(max/min)>1
7351	UCP2	1.61	0.793599	P-all, log2(max/min)>0,65
57473	ZNF512B	2.49	0.887762	log2(max/min)>2, P-significant

## Sheet: Unique_AZ-sort
ID	Symbol	Frequency in 5 hit lists	%	Comment on rare hits
1	A1BG	3	60
115701	ALPK2	1	20	max/min only
613	BCR	4	80
79081	C11orf48	2	40
56892	C8orf4	1	20	max/min only
51192	CKLF	2	40
57585	CRAMP1	2	40
1428	CRYM	4	80
1555	CYP2B6	3	60
2295	FOXF2	2	40
3037	HAS2	1	20	Spearman-correlation of sparse patterns ("empty fields") with threshold: > 2 (log2=1)
53342	IL17D	3	60
400655	LOC400655	2	40
4133	MAP2	3	60
4212	MEIS2	2	40
57553	MICAL3	2	40
8736	MYOM1	2	40
339983	NAT8L	1	20	max/min only
89795	NAV3	2	40
8431	NR0B2	5	100
5091	PC	2	40
5151	PDE8A	2	40
51177	PLEKHO1	2	40
23645	PPP1R15A	4	80
9814	SFI1	2	40
10073	SNUPN	2	40
57537	SORCS2	1	20	max/min only
6783	SULT1E1	1	20	max/min only
80764	THAP7	2	40
7060	THBS4	1	20	max/min only
23423	TMED3	1	20	Spearman-correlation of all 8 values (all P/M with exception of LUNET A's) with threshold: > 1,57 (log2=0,650764559)
347733	TUBB2B	1	20	max/min only
7351	UCP2	3	60
57473	ZNF512B	1	20	max/min only

## Sheet: Unique_freq-sorted
ID	Symbol	Frequency in 5 hit lists	%	Comment on rare hits
8431	NR0B2	5	100
613	BCR	4	80
1428	CRYM	4	80
23645	PPP1R15A	4	80
1	A1BG	3	60
1555	CYP2B6	3	60
53342	IL17D	3	60
4133	MAP2	3	60
7351	UCP2	3	60
79081	C11orf48	2	40
51192	CKLF	2	40
57585	CRAMP1	2	40
2295	FOXF2	2	40
400655	LOC400655	2	40
4212	MEIS2	2	40
57553	MICAL3	2	40
8736	MYOM1	2	40
89795	NAV3	2	40
5091	PC	2	40
5151	PDE8A	2	40
51177	PLEKHO1	2	40
9814	SFI1	2	40
10073	SNUPN	2	40
80764	THAP7	2	40
115701	ALPK2	1	20	max/min only
56892	C8orf4	1	20	max/min only
3037	HAS2	1	20	Spearman-correlation of sparse patterns ("empty fields") with threshold: > 2 (log2=1)
339983	NAT8L	1	20	max/min only
57537	SORCS2	1	20	max/min only
6783	SULT1E1	1	20	max/min only
7060	THBS4	1	20	max/min only
23423	TMED3	1	20	Spearman-correlation of all 8 values (all P/M with exception of LUNET A's) with threshold: > 1,57 (log2=0,650764559)
347733	TUBB2B	1	20	max/min only
57473	ZNF512B	1	20	max/min only
